# Supplementary material for: Perivascular inflammation in the progression of aortic aneurysms in Marfan syndrome
Source: JCI Insight. 2025 Aug 28;10(19):e184329. doi: 10.1172/jci.insight.184329 (PMC12513498; doi:10.1172/jci.insight.184329)
Supplement: Supporting data values [file jciinsight-10-184329-s120.xlsx]

## Sheet: Fig 1B
control		MFS
media	peri V	media	peri V
71.5	56.6667	76.5	158.333
39	53.3333	96.5	236.667
104.5	111.667	29	185
		25.5	90
		63.5	260
		14.5	45
		80	206.667
		18	98.3333
		56.5	61.6667
		1.5	133.333

## Sheet: Fig 1D
Adgre1		Cd68		Mrc1		Cd163
Fbn1+/+	Fbn1C1041G/+	Fbn1+/+	Fbn1C1041G/+	Fbn1+/+	Fbn1C1041G/+	Fbn1+/+	Fbn1C1041G/+
0.720993	1.13644	0.835778	1.32449	0.827299	1.32101	1.27675	1.84265
1.05153	1.71811	0.996322	2.61025	0.881564	2.02811	0.810156	1.37097
0.82528	1.97183	0.816495	2.08429	0.643073	1.50129	0.627077	1.04074
1.07854	1.34384	1.35433	1.39112	1.47369	0.956577	1.2808	1.15431
1.16324	1.59837	0.906866	1.61448	0.942784	1.47504	0.808206	1.47456
1.50303	1.17161	0.967679	1.71556	1.10713	1.75939	0.993115	1.37721
0.657387		1.12253		1.12446		1.20389

## Sheet: Fig 1E
IL1a		IL1b		Ccl2		Tnf		Serpine1
Fbn1+/+	Fbn1C1041G/+	Fbn1+/+	Fbn1C1041G/+	Fbn1+/+	Fbn1C1041G/+	Fbn1+/+	Fbn1C1041G/+	Fbn1+/+	Fbn1C1041G/+
0.574777	1.57005	0.391367	3.57745	0.919037	1.04181	0.476503	0.56652	0.64774	2.16594
0.521372	1.5112	1.05874	1.33419	1.46193	1.21542	1.38525	2.50779	1.50473	2.86218
0.618346	1.20151	1.31103	2.34542	1.55679	1.30133	1.11163	2.14855	0.443413	3.56061
0.892232	2.37019	1.01962	2.07273	0.752744	2.21253	0.958117	0.285098	1.14106	2.74906
1.17525	5.83147	0.89138	4.08826	0.673851	1.91664	1.57137	1.93694	0.836311	4.28162
0.651817	5.3892	1.09546	3.52602	0.696924	1.03848	1.33239	1.22914	1.59484	3.65685
2.56621		1.2324		0.938722		0.164739		0.831917

## Sheet: Figure 1F
IL1β		MCP1
Fbn1+/+	Fbn1C1041G/+	Fbn1+/+	Fbn1C1041G/+
0.605897	3.61252	0.68474	2.29171
1.08957	3.37094	0.933651	1.67255
1.30454	1.96496	1.38161	2.2396

## Sheet: Fig 2B
BW (g)
Fbn1+/++NC						Fbn1+/++HFD						Fbn1C1041G/++NC						Fbn1C1041G/++HFD						Fbn1C1041G/++HFD+pita
8 weeks	12 weeks	16 weeks	20 weeks	24 weeks		8 weeks	12 weeks	16 weeks	20 weeks	24 weeks		8 weeks	12 weeks	16 weeks	20 weeks	24 weeks		8 weeks	12 weeks	16 weeks	20 weeks	24 weeks		8 weeks	12 weeks	16 weeks	20 weeks	24 weeks
24.7	27.8	28.9	31.1	30.5		20.2	24.5	28	32.2	35		24.8	28.5	29.4	30	29.5		25.1	31.5	35.3	43.3	46.1		25.1	29.1	33.3	39.7	44
23.5	27.6	28.6	30	29.3		22.4	28.8	33.8	38.8	38.9		24.2	27.8	29.7	30.3	30.8		21.4	24.9	28.6	32.4	35.7		25.8	36.1	43.5	46.8	48.6
20.8	24.2	26	26.8	27.4		25.9	33.1	41.5	48.8	51.2		24.2	27.7	29.6	30.8	32.3		22.9	28.1	35.9	38.4	45.3		23.6	32	36.5	42.4	45.4
21.9	26.2	26.7	27.6	27.9		23	31.8	39.8	45.6	46.7		21.4	26.2	28.2	28.4	29.3		22.4	29.9	37.8	42.8	45.6		22.2	29.4	37.3	44.1	47.6
23.7	26.4	28	29.6	29.9		23.6	30.1	35.7	41.4	43.7		22.6	27.1	29.7	29.6	30.5		24.9	35.3	43	47.6	49.9		21.6	28.2	35.2	41.7	43.1
19.9	21.6	23.5	23.2	24		19.1	21.9	26.1	27.8	25.9		21.4	23.3	24.7	25.3	26.1		22	32.6	39.3	44.7	45.3		24.1	31.9	42.1	44.7	47.2
18.8	20.2	21.6	21.6	23.4		16.9	19.7	20.9	24.4	28.3		17.4	20.5	21.4	22.2	23.7		17.7	22.1	26.3	31.4	36.4		22.6	28.3	37.8	44.6	46.7
18.7	20.5	21.7	22.8	23.5		16.2	19.4	20	20.8	22.1		19.2	21	22.1	23.9	23.9		20.1	22.7	26	30.4	34.3		20.1	24.8	28.7	31.4	36.3
20.9	21.9	23	23.8	24.1		17.1	21.9	22.1	23.2	23.1		18.6	20.4	21.3	21.9	21.5		19	21.7	25	29.7	33.9		18.6	26.1	32.1	37.2	41.9
17.2	18.9	20.2	20.6	21.8		17.9	20.2	22	24.5	26.5		18.3	20.2	21	21.7	21		17.7	20.8	27.6	31.1	35.5		18.6	30.1	34.3	38.8	40.7
23	27.4	28.6	29.3	30.5		22.5	30.3	35.3	43	45.5		17.9	20	20.3	21.1	20.3		17.3	19.8	23	26.3	31.2		17.8	24	28.7	35.6	39.7
18.8	20.8	22.1	22.2	22.5		19.7	23.6	30.6	34.8	38.4		23.2	26.9	27.7	27.6	29		16.3	19.7	21.8	25.4	24.5		17.7	23.4	23.7	28.3	29.3
18.1	19.6	20.6	21.7	22.4		19.1	25.4	34.1	38.1	41.8		22.4	24.2	26.1	27.6	28.7		23.2	29.3	37.9	43.4	45.4		15.5	19.6	21.2	23.3	26.3
24.5	26.6	28.1	30.3	30.6		22.8	31.6	36	42.8	47		21.6	23.9	24.6	28	28.5		18.8	21.4	27.3	32.9	33.5		17.3	20.8	25.1	31.5	33.4
18.7	19.5	21	21.6	22.8		18.6	23.9	29.7	36.3	39.4		19.2	20.5	21.9	22.4	23.5		16	20	22.5	24.8	25.2		20.1	27.5	33.4	38.8	39.6
18.7	20.1	21.2	21.7	22.2		18.9	21.4	24.5	28.6	33.7		23.8	25.6	27.3	30.1	30.9		24.8	33	39.3	46.1	48.9		19.6	24.8	32.8	37	38.4
17.9	19.4	20.7	22.6	23.3		18.1	21	22.8	27.6	30.5		17.7	19.1	21.3	20.3	20.7		20	28.4	33.4	38.3	44.6		19.8	26.6	38	28.6	27.8
18.3	20.2	20.8	23.2	22.3		17.6	20.6	23.3	25.9	29.3		15.4	18.3	19.7	20.9	22.2		21.2	32.1	39.8	43.9	48.2		19.5	25.2	35	41.3	42.5
17.3	18.7	20.4	21.2	21.9		17.7	23.9	29.2	32.3	34.3		17.3	19.4	20.4	21.4	22.8		18.7	22.9	25.9	32.7	39.7		18.5	21.8	27.2	35	37.1
18.2	20.7	21.5	20.9	24		19	21.8	28.5	31.9	36.1								19.6	26.5	33.8	39.1	43.4		18.5	20.6	24.4	25.3	26.8
																		19	22.8	27.8	33	37.3		17.6	21.1	28.7	33.1	37.1
																		18.2	20.2	22.6	25.5	30.2		17.5	22.1	28.6	32.4	35.2
																		18.5	24.4	29.1	31.3	35.7		18.3	22.2	25.8	28.8	35.8
																		18.7	23.2	27.1	34.3	39.5		18.5	19.4	21.9	26.9	30.3
peri V (mg)
Fbn1+/++NC	Fbn1+/++HFD	Fbn1C1041G/++NC	Fbn1C1041G/++HFD	Fbn1C1041G/++HFD+pita
7	22.2	4.5	20.3	24.2
7.2	21	8.2	19.7	14.7
8.9	28.7	12.8	13	26.7
8	23.5	5.5	25.2	13.5
6.5	27.5	8	29.3	21.2
8	21.9	16.5	26.8	12.4
7.1	16.3	15.2	23	20
11.5	17.4	13	25.7	20.5
7.5	21.4	7.1	45.2	20
7.8	12.4	7.5	27.8	22.4
7.3	22.4	11	20.5	12.8
10.7	15.7	5.6	15.6	29.4
8	17.5	8.2	19.3	22
5.7	13.2	12.6	15.5	18.7
8	18.5	7.8	14.8
5.8	28.8	7	25
5.4	27.9	10.7	28
	19.3	9
	22.6
	27.7
	24
F4/80+ cells in peri V (/mm2)
Fbn1+/++NC	Fbn1+/++HFD	Fbn1C1041G/++NC	Fbn1C1041G/++HFD	Fbn1C1041G/++HFD+pita
39.0156	115.214	141.044	299.354	46.2235
20.8323	75.9384	108.696	261.146	58.9736
0	106.468	229.326	278.706	128.5
12.8783	82.7759	145.564	431.094	88.9675
		172.517
F4/80+ cells in media (/mm2)
Fbn1+/++NC	Fbn1+/++HFD	Fbn1C1041G/++NC	Fbn1C1041G/++HFD	Fbn1C1041G/++HFD+pita
15.7858	20.7343	30.0042	51.9	15.4407
16.2288	27.646	23.4918	61.6667	18.5005
26.0722	28.2291	29.0273	33.4253	47.164
0	0	15.2279	24.0363	19.6947
		42.9674

## Sheet: Fig 2C
IL1a			IL1b			Ccl2			Tnf			Il6
NC	HFD	HFD+pita	NC	HFD	HFD+pita	NC	HFD	HFD+pita	NC	HFD	HFD+pita	NC	HFD	HFD+pita
0.744488	1.92876	0.222664	0.541918	1.69998	1.98516	0.87311	0.965796	0.483494	0.88622	1.3462	0.879939	1.255	1.54574	0.551666
0.657097	0.777001	0.993295	0.705241	2.63068	1.51865	0.608882	0.837866	1.5928	0.697772	2.6174	0.8607	0.668986	1.95146	0.787882
0.883889	2.3803	0.312985	1.30846	2.58861	0.888672	0.962084	1.73483	0.587055	1.80566	1.39945	1.11376	0.949079	1.64433	0.804779
0.939723	0.406715	0.458243	1.87307	1.51421	0.734419	0.861089	1.60747	0.821634	1.92873	0.812608	1.04797	2.07099	0.652675	0.620537
0.599304	1.37318	0.166046	1.06288	1.75517	0.463781	1.14809	2.29706	1.39626	0.310971	0.928937	0.388729	0.419692	1.0854	0.500956
2.1755	2.58027		0.508435	1.97202		1.54674	2.93791		0.370645	0.978506		0.636257	1.42723
1.19873	2.57135		0.806322	2.28102		0.995605	3.94436		0.91679	0.891096		1.29748	1.22537
0.801273	0.230657		1.19368	2.80826		1.00439	2.03839		1.08321	0.632287		0.702515	3.10205
	0.423597			0.785249			1.76586			0.850396			2.99895
	0.509352			0.615344			1.50802			1.4394			2.4412
	0.097662			0.558531			1.79922			0.533967			2.27268

## Sheet: Fig 2D
IL1β			MCP-1
NC	HFD	HFD+pita	NC	HFD	HFD+pita
0.861552	2.22537	0.370824	1.25134	1.9994	0.165026
0.814588	2.52526	0.11433	1.47003	1.84277	0.227081
1.32386	3.11496	0.164061	0.278626	2.15026	0.141395
0.731865	3.3969	0.572532	1.04086	4.62855	1.27823
1.26813	3.18877	0.433708	1.21746	4.09058	2.87879
			0.880482		0.892992
			0.861194		1.26656

## Sheet: Fig 2E
MMP-2
Fbn1+/++NC	Fbn1+/++HFD	Fbn1C1041G/++NC	Fbn1C1041G/++HFD	Fbn1C1041G/++HFD+pita
1.6329	0.792396	0.664469	3.10247	0.827026
0.367101	1.60043	0.987273	2.77071	1.16065
1	1.66821	1.38002	6.24238	0.825347
		2.95839	4.00153	1.73954
MMP-9
Fbn1+/++NC	Fbn1+/++HFD	Fbn1C1041G/++NC	Fbn1C1041G/++HFD	Fbn1C1041G/++HFD+pita
1	0.852956	2.37674	3.96131	1.04673
1.0386	0.458536	1.11862	2.60135	1.0284
0.961398	1.04178	2.5717	6.67481	1.36444
			5.47345	1.25506

## Sheet: Fig 3B
root diameter
Fbn1+/++NC						Fbn1+/++HFD						Fbn1C1041G/++NC						Fbn1C1041G/++HFD						Fbn1C1041G/++HFD+pita
8 weeks	12 weeks	16 weeks	20 weeks	24 weeks		8 weeks	12 weeks	16 weeks	20 weeks	24 weeks		8 weeks	12 weeks	16 weeks	20 weeks	24 weeks		8 weeks	12 weeks	16 weeks	20 weeks	24 weeks		8 weeks	12 weeks	16 weeks	20 weeks	24 weeks
1.594	1.559	1.704	1.751	1.839		1.514	1.715	1.705	1.644	1.73		1.748	1.856	2.042	2.097	2.17		1.677	2.267	2.453	2.312	2.55		1.995	2.01	2.21	2.323	2.401
1.517	1.659	1.816	1.908	1.899		1.532	1.682	1.785	1.81	1.833		1.847	2.421	2.435	2.838	2.853		2.059	2.348	2.571	2.848	3.067		1.972	2.143	2.357	2.476	2.524
1.536	1.578	1.562	1.636	1.673		1.429	1.631	1.674	1.632	1.865		1.927	1.886	1.965	2.087	2.151		2.136	2.35	2.637	2.882	3.232		1.846	2.18	2.338	2.203	2.515
1.448	1.574	1.572	1.644	1.676		1.5	1.639	1.743	1.848	1.97		1.754	1.881	2.108	2.48	2.62		1.896	2.167	2.454	2.397	2.686		1.902	1.833	1.992	2.013	1.928
1.402	1.555	1.5	1.644	1.7		1.639	1.675	1.769	1.756	1.805		1.887	2	2.009	2.018	2.1		1.891	2.079	2.151	2.471	2.642		2.233	2.226	2.575	2.741	2.707
1.596	1.625	1.682	1.743	1.751		1.583	1.57	1.644	1.716	1.754		1.904	2.179	2.044	2.001	2.172		1.78	1.924	2.143	2.409	2.232		1.842	1.883	1.977	2.058	2.008
1.602	1.649	1.725	1.731	1.672		1.342	1.479	1.647	1.548	1.644		1.82	1.994	2.026	2.253	2.296		1.797	2.074	2.103	2.273	2.381		1.915	1.977	2.007	2.451	2.745
1.635	1.635	1.762	1.84	1.91		1.406	1.514	1.663	1.639	1.682		1.716	1.801	1.878	1.897	2.146		1.758	2.072	2.397	2.355	2.681		1.966	2.045	1.958	2.026	2.112
1.487	1.53	1.655	1.558	1.681		1.494	1.57	1.702	1.718	1.748		1.743	1.937	1.911	2.151	2.193		1.731	1.835	2.089	2.139	2.381		1.819	2.047	1.956	2.009	2.052
1.426	1.403	1.541	1.536	1.638		1.63	1.587	1.847	1.748	1.809		1.867	1.977	1.989	2.175	2.172		1.708	1.804	2.156	2.245	2.26		1.929	2.201	2.795	2.738	2.767
1.766	1.741	1.717	1.6	1.647		1.68	1.693	1.712	1.661	1.658		1.698	1.833	1.947	2.186	2.132		1.728	1.795	2.049	2.35	2.33		1.959	1.933	1.966	2.084	2.226
1.503	1.53	1.471	1.556	1.408		1.41	1.544	1.667	1.72	1.752		1.737	1.915	2.102	1.853	2.002		1.659	1.702	1.843	2.076	2.303		1.892	1.854	1.871	2.058	2.165
1.451	1.473	1.432	1.57	1.549		1.544	1.799	1.687	1.73	1.72		1.92	1.904	1.971	1.935	1.982		1.864	2.252	2.804	3.085	3.554		1.655	1.613	1.825	1.892	1.93
1.618	1.615	1.569	1.677	1.698		1.715	1.763	1.822	1.809	1.625		1.86	2.036	2.077	2.118	2.273		1.868	2.069	2.087	2.414	2.353		1.862	2.136	2.264	2.197	2.346
1.595	1.556	1.517	1.49	1.497		1.611	1.755	1.521	1.544	1.698		1.838	1.857	1.953	1.872	2.065		1.711	1.994	2.268	2.218	2.227		1.956	2.015	2.249	2.349	2.578
1.521	1.532	1.661	1.629	1.461		1.443	1.365	1.644	1.564	1.574		2.201	2.305	2.414	2.531	2.411		1.992	2.321	2.392	2.527	2.631		1.842	1.951	2.057	2.004	2.005
1.517	1.524	1.525	1.605	1.663		1.566	1.509	1.534	1.583	1.609		1.766	1.708	1.825	1.84	1.773		1.973	2.251	2.377	2.291	2.406		1.929	2.02	1.923	1.918	1.994
1.621	1.48	1.636	1.582	1.578		1.605	1.599	1.687	1.534	1.643		1.682	1.764	1.764	1.856	1.914		1.807	2.123	2.228	2.206	2.296		1.81	1.947	2.023	2.087	1.99
1.506	1.568	1.569	1.642	1.567		1.618	1.642	1.679	1.644	1.644		1.682	1.966	1.868	1.91	1.912		1.868	2.2	2.229	2.464	2.239		1.809	1.943	1.956	1.897	1.927
1.632	1.583	1.635	1.637	1.672		1.519	1.556	1.478	1.538	1.528								1.723	1.904	1.895	2.004	2.162		1.695	1.737	1.748	1.754	1.724
																		1.779	1.904	2.278	2.139	2.28		1.871	1.809	1.814	1.728	1.851
																		1.867	2.079	2.179	2.269	2.377		1.961	1.871	1.973	1.982	2.155
																		2.044	2.524	2.506	2.559	2.738		1.943	1.913	2.141	2.175	2.296
																		1.843	2.007	1.982	1.974	2.151		1.766	1.896	1.824	1.899	1.885
STJ diameter
Fbn1+/++NC						Fbn1+/++HFD						Fbn1C1041G/++NC						Fbn1C1041G/++HFD						Fbn1C1041G/++HFD+pita
8 weeks	12 weeks	16 weeks	20 weeks	24 weeks		8 weeks	12 weeks	16 weeks	20 weeks	24 weeks		8 weeks	12 weeks	16 weeks	20 weeks	24 weeks		8 weeks	12 weeks	16 weeks	20 weeks	24 weeks		8 weeks	12 weeks	16 weeks	20 weeks	24 weeks
1.334	1.369	1.549	1.531	1.572		1.372	1.445	1.508	1.544	1.524		1.648	1.641	1.828	1.818	1.901		1.388	1.578	1.705	1.956	1.885		1.729	1.792	1.984	2.109	2.005
1.379	1.471	1.65	1.674	1.711		1.282	1.475	1.601	1.625	1.667		1.792	2.06	2.16	2.446	2.601		1.754	1.879	2.256	2.443	2.419		1.655	1.878	2.043	2.276	2.359
1.379	1.398	1.379	1.43	1.414		1.4	1.575	1.648	1.513	1.749		1.601	1.549	1.647	1.738	1.8		1.682	1.99	2.02	2.226	2.564		1.655	1.929	2.099	2.023	2.254
1.307	1.462	1.345	1.411	1.563		1.473	1.517	1.599	1.674	1.852		1.747	1.686	1.891	2.064	2.003		1.758	1.871	2.099	2.062	2.023		1.624	1.555	1.574	1.747	1.75
1.303	1.403	1.489	1.447	1.5		1.355	1.461	1.548	1.494	1.582		1.572	1.765	1.843	1.827	1.764		1.422	1.715	1.748	2.017	2.122		2.056	1.995	2.372	2.664	2.521
1.422	1.525	1.39	1.517	1.516		1.422	1.398	1.478	1.563	1.693		1.723	1.781	1.842	1.848	1.995		1.532	1.699	1.786	1.803	1.878		1.568	1.741	1.674	1.633	1.666
1.429	1.479	1.427	1.452	1.545		1.237	1.246	1.524	1.429	1.478		1.551	1.758	1.816	1.755	1.781		1.5	1.577	1.735	1.902	1.862		1.695	1.668	1.655	2.042	2.307
1.41	1.461	1.568	1.662	1.736		1.31	1.314	1.459	1.457	1.549		1.528	1.492	1.572	1.65	1.776		1.522	1.54	1.943	1.894	1.973		1.678	1.754	1.819	1.773	1.786
1.341	1.355	1.387	1.392	1.493		1.185	1.398	1.461	1.472	1.582		1.42	1.596	1.628	1.788	1.765		1.509	1.44	1.767	1.705	1.606		1.449	1.739	1.79	1.826	1.678
1.226	1.282	1.445	1.374	1.359		1.41	1.475	1.577	1.521	1.559		1.562	1.73	1.602	1.751	1.885		1.387	1.439	1.735	1.773	1.872		1.55	1.929	2.179	2.114	2.495
1.372	1.284	1.296	1.396	1.27		1.454	1.448	1.454	1.482	1.41		1.414	1.502	1.536	1.731	1.63		1.445	1.553	1.748	1.752	1.911		1.619	1.674	1.535	1.56	1.846
1.658	1.36	1.445	1.341	1.497		1.297	1.388	1.368	1.548	1.36		1.559	1.46	1.675	1.55	1.735		1.445	1.506	1.644	1.691	1.852		1.666	1.731	1.717	1.729	1.835
1.298	1.233	1.053	1.341	1.117		1.317	1.503	1.625	1.538	1.48		1.727	1.467	1.586	1.668	1.756		1.56	1.94	2.082	2.387	2.749		1.519	1.381	1.415	1.531	1.621
1.384	1.44	1.494	1.369	1.414		1.525	1.602	1.642	1.596	1.592		1.577	1.61	1.889	1.68	1.75		1.615	1.701	1.746	2.005	2.149		1.702	1.736	1.859	1.902	1.999
1.328	1.355	1.279	1.248	1.298		1.415	1.427	1.379	1.471	1.594		1.651	1.609	1.627	1.583	1.667		1.625	1.762	1.807	1.888	1.934		1.679	1.666	1.921	1.985	2.245
1.301	1.333	1.403	1.398	1.323		1.371	1.224	1.426	1.35	1.448		1.86	1.895	2.008	2.075	2.075		1.554	2.06	2.107	2.015	2.118		1.651	1.829	1.693	1.659	1.719
1.265	1.251	1.352	1.368	1.304		1.344	1.406	1.414	1.379	1.372		1.538	1.55	1.605	1.511	1.435		1.653	1.78	1.847	1.929	1.924		1.505	1.772	1.59	1.686	1.663
1.362	1.265	1.408	1.333	1.246		1.408	1.317	1.298	1.34	1.451		1.345	1.528	1.49	1.605	1.581		1.541	1.702	1.78	1.636	1.957		1.531	1.721	1.682	1.663	1.563
1.282	1.213	1.223	1.411	1.378		1.489	1.275	1.378	1.426	1.345		1.368	1.441	1.487	1.696	1.618		1.625	1.748	1.877	1.896	1.567		1.494	1.581	1.528	1.525	1.446
1.367	1.411	1.378	1.494	1.398		1.273	1.235	1.26	1.497	1.495								1.47	1.667	1.595	1.625	1.886		1.541	1.457	1.487	1.532	1.331
																		1.44	1.644	1.748	1.807	1.767		1.554	1.457	1.379	1.495	1.512
																		1.472	1.834	1.757	1.672	2.076		1.615	1.494	1.598	1.633	1.68
																		1.769	2.091	1.901	2.105	2.159		1.668	1.449	1.661	1.52	1.847
																		1.587	1.593	1.538	1.592	1.68		1.507	1.55	1.532	1.545	1.674
Asc Ao diameter
Fbn1+/++NC						Fbn1+/++HFD						Fbn1C1041G/++NC						Fbn1C1041G/++HFD						Fbn1C1041G/++HFD+pita
8 weeks	12 weeks	16 weeks	20 weeks	24 weeks		8 weeks	12 weeks	16 weeks	20 weeks	24 weeks		8 weeks	12 weeks	16 weeks	20 weeks	24 weeks		8 weeks	12 weeks	16 weeks	20 weeks	24 weeks		8 weeks	12 weeks	16 weeks	20 weeks	24 weeks
1.39	1.349	1.427	1.524	1.611		1.31	1.53	1.524	1.584	1.607		1.485	1.71	1.747	1.885	2.072		1.523	1.602	1.914	1.66	1.553		1.525	1.723	1.524	1.635	1.793
1.29	1.432	1.55	1.669	1.701		1.224	1.379	1.583	1.586	1.504		1.744	1.864	1.819	2.276	2.513		1.583	1.559	2.074	2.084	1.846		1.426	1.744	1.758	1.988	1.737
1.398	1.294	1.387	1.445	1.478		1.349	1.468	1.507	1.605	1.525		1.588	1.564	1.561	1.553	1.625		1.719	2.057	2.307	2.169	2.525		1.519	1.588	1.724	1.817	1.831
1.387	1.45	1.525	1.563	1.478		1.504	1.533	1.602	1.674	1.55		1.644	1.705	1.858	1.858	2.458		1.68	1.757	1.894	1.792	1.868		1.362	1.4	1.612	1.674	1.662
1.387	1.523	1.466	1.426	1.661		1.411	1.526	1.398	1.528	1.623		1.488	1.795	1.812	1.661	1.732		1.426	1.652	1.72	1.782	1.931		1.68	1.781	1.993	2.21	1.915
1.374	1.364	1.445	1.517	1.572		1.53	1.422	1.373	1.564	1.528		1.747	1.653	1.694	1.691	1.541		1.525	1.778	1.687	1.73	1.857		1.446	1.567	1.568	1.68	1.701
1.316	1.333	1.517	1.516	1.446		1.215	1.376	1.392	1.369	1.406		1.452	1.548	1.605	1.471	1.681		1.5	1.483	1.708	1.632	1.522		1.434	1.551	1.531	1.864	2.161
1.432	1.392	1.487	1.666	1.504		1.368	1.367	1.393	1.503	1.628		1.467	1.41	1.59	1.5	1.612		1.329	1.49	1.68	1.65	1.819		1.522	1.447	1.524	1.586	1.549
1.351	1.277	1.388	1.254	1.467		1.257	1.422	1.586	1.426	1.48		1.356	1.524	1.624	1.374	1.392		1.564	1.456	1.407	1.54	1.393		1.369	1.533	1.408	1.334	1.644
1.233	1.192	1.387	1.408	1.357		1.4	1.488	1.507	1.517	1.613		1.42	1.372	1.487	1.448	1.559		1.429	1.406	1.585	1.584	1.636		1.465	1.612	1.567	1.792	1.994
1.605	1.387	1.411	1.318	1.622		1.417	1.465	1.447	1.485	1.372		1.519	1.4	1.342	1.374	1.307		1.395	1.49	1.635	1.641	1.817		1.233	1.424	1.655	1.341	1.716
1.427	1.27	1.277	1.406	1.289		1.27	1.332	1.413	1.406	1.369		1.417	1.467	1.508	1.527	1.692		1.544	1.389	1.644	1.74	1.655		1.497	1.435	1.314	1.58	1.686
1.468	1.27	1.272	1.365	1.279		1.256	1.447	1.507	1.381	1.402		1.508	1.506	1.465	1.664	1.559		1.368	1.914	2.052	2.251	2.89		1.219	1.333	1.445	1.431	1.498
1.49	1.426	1.407	1.466	1.288		1.465	1.314	1.485	1.465	1.437		1.506	1.491	1.681	1.723	1.524		1.624	1.516	1.564	1.881	1.593		1.473	1.387	1.485	1.749	1.669
1.421	1.365	1.282	1.211	1.369		1.231	1.351	1.33	1.39	1.251		1.427	1.309	1.53	1.243	1.328		1.661	1.57	1.622	1.655	1.713		1.65	1.743	1.564	1.678	1.773
1.221	1.335	1.307	1.411	1.35		1.191	1.058	1.402	1.309	1.389		1.588	1.641	1.817	2.152	2.418		1.544	1.957	1.942	2.053	2.252		1.587	1.49	1.406	1.538	1.525
1.388	1.094	1.393	1.371	1.407		1.212	1.392	1.312	1.328	1.371		1.445	1.485	1.445	1.426	1.45		1.583	1.786	1.859	1.956	2.02		1.348	1.432	1.413	1.398	1.486
1.318	1.193	1.326	1.314	1.307		1.394	1.301	1.251	1.273	1.318		1.355	1.284	1.507	1.351	1.485		1.525	1.958	2.03	2.165	2.349		1.563	1.455	1.478	1.661	1.762
1.368	1.368	1.388	1.465	1.329		1.494	1.29	1.349	1.389	1.194		1.504	1.367	1.406	1.599	1.616		1.66	1.641	1.65	1.706	1.716		1.426	1.268	1.486	1.351	1.45
1.251	1.25	1.427	1.468	1.398		1.504	1.33	1.368	1.368	1.54								1.511	1.392	1.45	1.478	1.603		1.546	1.426	1.371	1.348	1.195
																		1.387	1.33	1.446	1.602	1.937		1.342	1.367	1.468	1.296	1.543
																		1.498	1.549	1.582	1.667	1.602		1.333	1.368	1.33	1.378	1.609
																		1.613	1.619	1.735	1.762	1.749		1.525	1.232	1.59	1.73	1.612
																		1.491	1.41	1.39	1.583	1.609		1.426	1.275	1.465	1.388	1.304

## Sheet: Fig 3D
Elastin Break/Field
Fbn1+/++NC	Fbn1+/++HFD	Fbn1C1041G/++NC	Fbn1C1041G/++HFD	Fbn1C1041G/++HFD+pita
0.5	0.5	7.66667	15.5	6.25
0.5	0	9	7.5	2.75
0.5	0.25	4.66667	9.6	1.25
		4	10.6667	4.33333
		6.33333
thickness(µm)
Fbn1+/++NC	Fbn1+/++HFD	Fbn1C1041G/++NC	Fbn1C1041G/++HFD	Fbn1C1041G/++HFD+pita
68.878	96.3675	106.261	162.02	107.4
74.6435	87.6583	125.252	120.978	85.6743
65.299	92.172	100.712	145.42	87.6538
		98.2727	125.997	88.149
		99.1343
fibrosis area(x103µm2)
Fbn1+/++NC	Fbn1+/++HFD	Fbn1C1041G/++NC	Fbn1C1041G/++HFD	Fbn1C1041G/++HFD+pita
0.194115	1.15869	3.90749	13.5379	0.202134
0.270956	1.34413	0.511192	2.96408	0.115717
0.197987	1.3773	5.7182	4.46377	0.833138
1.14215	1.22665	1.82798	9.44781
		5.10531
proteoglycan content(%)
Fbn1+/++NC	Fbn1+/++HFD	Fbn1C1041G/++NC	Fbn1C1041G/++HFD	Fbn1C1041G/++HFD+pita
4.94237	5.93129	11.3203	12.0872	2.96493
1.78686	3.81574	12.371	17.9907	5.48485
2.45682	5.61418	9.35175	17.736	5.81782
		10.3532

[truncated: 27 more sheets: Fig 4A, Fig 4B, Fig 4C, Fig 5B, Fig 5C, Fig 5D, Fig 5E, Fig 6A, Fig 6B, Fig 6C, Fig 6D, Fig 6E, Fig 6F, Fig 6G, Fig 6H, Fig 6I, Fig 6J, Sup.Fig 1a, Sup.Fig 1b, Sup.Fig 1c …]
